# Supplementary material for: HSPA8 acts as an amyloidase to suppress necroptosis by inhibiting and reversing functional amyloid formation
Source: Cell Res. 2023 Aug 14;33(11):851–66. doi: 10.1038/s41422-023-00859-3 (PMC10624691; doi:10.1038/s41422-023-00859-3)
Supplement: Supplementary file 9 — Supplementary information, Table S1 [file 41422_2023_859_MOESM9_ESM.xlsx]

## Sheet: Sheet1
NO.	gene	scroe
1	HSPA8	6.60022
2	Hspa1b	1.55779
3	Dnajc24	1.46144
4	Dnajc19	1.00312
5	Dnajc21	0.977147
6	DNAJD1(DNAJC15)	0.822313
7	DNAJB10	0.759984
8	DNAJC12	0.648872
9	DNAJB5	0.637609
10	Hspa9	0.626325
11	DNAJB1	0.535808
12	Dnajc3	0.522655
13	DNAJA2	0.512168
14	CCT4	0.511652
15	Dnajc16	0.458927
16	CCT2	0.402583
17	DNAJB7	0.34932
18	DNAJC9	0.313509
19	Sacs	0.31172
20	HSPB3	0.293641
21	DNAJC8	0.271767
22	Hspa13	0.242104
23	DNAJB9	0.238352
24	DNAJC4	0.226166
25	HSPA12A	0.211637
26	HSPB2	0.206829
27	Hspb6	0.205679
28	DNAJB4	0.168612
29	HSPA1L	0.159966
30	DNAJA3	0.154979
31	HSPA2	0.144281
32	DNAJB8	0.133608
33	HSPA12B	0.131921
34	CCT8	0.126074
35	Dnajc27	0.12357
36	Dnajc5g	0.117466
37	OSP94(HSPA4L)	0.11658
38	Dnajc14	0.101411
39	DNAJA1	0.0986528
40	DNAJC1	0.0969645
41	HSPA4	0.094166
42	DNAJC5	0.0919285
43	DNAJC6	0.0911179
44	DNAJC5B	0.0888637
45	CCT7	0.0884294
46	DNAJB12	0.0856878
47	DNAJC11	0.0803099
48	DNAJB11	0.0781117
49	HYOU1	0.0604057
50	DNAJB3	0.0603566
51	DNAJC2	0.0598777
52	Dnajc30	0.0518314
53	Hsp90ab1	0.0466135
54	Hsph1	0.0361902
55	Dnajc28	0.0359406
56	Bbs12	0.0195984
57	SEC63	0.0171882
58	DNAJB6	0.0110052
59	TRA1(Hsp90B1)	-0.000208461
60	Trap1	-0.0281914
61	DNAJC7	-0.0307941
62	HSPB1	-0.0440119
63	HSPE1	-0.0512772
64	CCT6A	-0.0735987
65	OFD1	-0.0810051
66	Hsp90aa1	-0.0820739
67	HSPB7	-0.0842564
68	DNAJA4	-0.09097
69	HSPA5	-0.0968562
70	TCP1	-0.0980682
71	HSPA1A	-0.107183
72	Hspb11	-0.121891
73	CRYAB	-0.138274
74	HSPB8	-0.140637
75	DNAJC10	-0.142067
76	HSPD1	-0.151504
77	CCT3	-0.161138
78	HSPA14	-0.171971
79	CCT6B	-0.172465
80	Dnajc25	-0.191737
81	Dnajc18	-0.196946
82	MKKS	-0.285966
83	GAK	-0.29856
84	CCT5	-0.342101
85	CRYAA	-0.686856
